# Supplementary material for: Mass-Rearing Conditions Do Not Always Reduce Genetic Diversity: The Case of the Mexican Fruit Fly, Anastrepha ludens (Diptera: Tephritidae)
Source: Insects. 2024 Jan 12;15(1):56. doi: 10.3390/insects15010056 (PMC10816967; doi:10.3390/insects15010056)
Supplement: Supplementary file 1 [file insects-15-00056-s001.zip]

Archive with 1 entries (1 files):
- insects-2757247-supplementary.pdf
